# Supplementary material for: Detecting and enumerating soil-transmitted helminth eggs in soil: New method development and results from field testing in Kenya and Bangladesh
Source: PLoS Negl Trop Dis. 2017 Apr 5;11(4):e0005522. doi: 10.1371/journal.pntd.0005522 (PMC5393894; doi:10.1371/journal.pntd.0005522)
Supplement: S1 Dataset — (XLSX) [file pntd.0005522.s001.xlsx]

## Sheet: Exp 1
Surfactant	Mixing	Settling time	Settling volume	Sieve size	Flotation step	Zinc sulfate SG	Soil type	Mass of soil (g)	Ascaris in	Ascaris out	Recovery efficiency
Tween	Y	2 hr	~ 500 mL	400	1 x 10 min	1.2	organic loam	15	925	355	0.383784
Tween	Y	2 hr	~ 500 mL	400	1 x 10 min	1.2	organic loam	15	1229	497	0.404394
Tween	Y	2 hr	~ 500 mL	400	1 x 10 min	1.2	organic loam	15	895	293	0.327374
7X	Y	2 hr	~ 500 mL	400	1 x 10 min	1.2	organic loam	15	895	509	0.568715
7X	Y	2 hr	~ 500 mL	400	1 x 10 min	1.2	organic loam	15	834	413	0.495204
7X	Y	2 hr	~ 500 mL	400	1 x 10 min	1.2	organic loam	15	899	472	0.525028
7X	Y	2 hr	~ 500 mL	400	1 x 10 min	1.2	sand	15	970	558	0.575258
7X	Y	2 hr	~ 500 mL	400	1 x 10 min	1.2	sand	15	1010	763	0.755446
7X	Y	2 hr	~ 500 mL	400	1 x 10 min	1.2	sand	15	871	608	0.698048
7X	Y	2 hr	~ 500 mL	500	1 x 10 min	1.2	organic loam	15	791	452	0.571429
7X	Y	2 hr	~ 500 mL	500	1 x 10 min	1.2	organic loam	15	647	335	0.517774
7X	Y	2 hr	~ 500 mL	500	1 x 10 min	1.2	organic loam	15	973	647	0.664954
7x	Y	2 hr	~ 500 mL	500	2 x 5 min	1.2	organic loam	15	852	614	0.720657
7x	Y	2 hr	~ 500 mL	500	2 x 5 min	1.2	organic loam	15	1136	813	0.715669
7x	Y	2 hr	~ 500 mL	500	2 x 5 min	1.2	organic loam	15	1067	645	0.604499
7x	N	2 hr	~ 500 mL	500	2 x 5 min	1.2	organic loam	15	1059	658	0.621341
7x	N	2 hr	~ 500 mL	500	2 x 5 min	1.2	organic loam	15	1070	552	0.515888
7x	N	2 hr	~ 500 mL	500	2 x 5 min	1.2	organic loam	15	999	658	0.658659
7x	N	30 min	~ 150 mL	500	2 x 5 min	1.2	organic loam	15	1076	676	0.628253
7x	N	30 min	~ 150 mL	500	2 x 5 min	1.2	organic loam	15	630	394	0.625397
7x	N	30 min	~ 150 mL	500	2 x 5 min	1.2	organic loam	15	821	510	0.621194
7x	N	30 min	~ 150 mL	500	1 x 10 min	1.2	organic loam	15	910	401	0.440659
7x	N	30 min	~ 150 mL	500	1 x 10 min	1.2	organic loam	15	907	344	0.379272
7x	N	30 min	~ 150 mL	500	1 x 10 min	1.2	organic loam	15	848	437	0.51533
7x	N	30 min	~ 150 mL	500	1 x 10 min	1.25	organic loam	15	962	607	0.630977
7x	N	30 min	~ 150 mL	500	1 x 10 min	1.25	organic loam	15	898	534	0.594655
7x	N	30 min	~ 150 mL	500	1 x 10 min	1.25	organic loam	15	833	619	0.743097
7x	N	30 min	~ 150 mL	500	2 x 5 min	1.25	organic loam	15	943	636	0.674443
7x	N	30 min	~ 150 mL	500	2 x 5 min	1.25	organic loam	15	1000	736	0.736
7x	N	30 min	~ 150 mL	500	2 x 5 min	1.25	organic loam	15	971	747	0.76931

## Sheet: Sheet1
Surfactant	Mixing step	Settling time	Settling volume	Sieve size	Flotation step	Zinc sulfate specific gravity	Soil type	Mean recovery efficiency	Standard deviation	t-test
Tween 80	Yes	2 hr	500 mL	400	1 x 10 min	1.2	organic loam	0.371851	0.0325556
7x	Yes	2 hr	500 mL	400	1 x 10 min	1.2	organic loam	0.529649	0.0301882
7x	Yes	2 hr	500 mL	400	1 x 10 min	1.2	sand	0.67625	0.0751588
7x	Yes	2 hr	500 mL	500	1 x 10 min	1.2	organic loam	0.584719	0.0608162
7x	Yes	2 hr	500 mL	500	2 x 5 min	1.2	organic loam	0.680275	0.0536207
7x	No	2 hr	500 mL	500	2 x 5 min	1.2	organic loam	0.598629	0.0604579
7x	No	30 min	150 mL	500	2 x 5 min	1.2	organic loam	0.624948	0.00289932
7x	No	30 min	150 mL	500	1 x 10 min	1.2	organic loam	0.445087	0.0556336
7x	No	30 min	150 mL	500	1 x 10 min	1.25	organic loam	0.656243	0.06318
7x	No	30 min	150 mL	500	2 x 5 min	1.25	organic loam	0.726584	0.0392973
