# Supplementary material for: Detecting and enumerating soil-transmitted helminth eggs in soil: New method development and results from field testing in Kenya and Bangladesh
Source: PLoS Negl Trop Dis. 2017 Apr 5;11(4):e0005522. doi: 10.1371/journal.pntd.0005522 (PMC5393894; doi:10.1371/journal.pntd.0005522)
Supplement: S2 Dataset — (XLSX) [file pntd.0005522.s002.xlsx]

## Sheet: Sheet1
ID	Ascaris_fert	Ascaris_larvae	Ascaris_unfert	Trichuris_fert	Trichuris_larvae	Hookworm	Other	Other species	Ascaris_fert_inc	Ascaris_larvae_inc	Ascaris_unfert_inc	Trichuris_fert_inc	Trichuris_larvae_inc	Hookworm	Other_inc	Other_species_inc	Ascaris_fert_dup	Ascaris_larvae_dup	Ascaris_unfert_dup	Trichuris_larvae_dup	Trichuris_larvae_dup	Hookworm_dup	Other_dup	Other_species_dup	Ascaris_fert_dupinc	Ascaris_larvae_dupinc	Ascaris_unfert_dupinc	Trichuris_fert_dupinc	Trichuris_larvae_dupinc	Hookworm_dupinc	Other_dupinc	Other_species_dupinc	Soil_type	Moisture_content
1	0	0	0	4	0	0	0	0																									Sandy loam	0.0791367
2	0	0	0	0	0	0	0	0																									Sandy loam	0.0714285
3	1	0	0	0	0	0	0	0	0	3	0	0	0	0	0	0																	Clay loam	0.0204082
4	0	0	0	0	0	0	0	0																									Sandy loam	0.0204082
5	2	0	0	0	0	0	0	0	0	4	0	0	0	0	0	0																	Sandy loam	0.0489511
6	0	0	0	0	0	0	0	0																									Sandy loam	0.00671139
7	1	0	0	1	0	0	0	0	0	1	0	1	1	0	0	0																	Clay loam	0.162791
8	0	0	0	2	0	0	0	0	0	0	0	0	7	0	0	0																	Clay loam	0.0638298
9	0	0	0	0	0	0	0	0																									Clay loam	0.339286
10	0	0	0	0	0	0	0	0																									Sandy loam	0.0204081
11	7	1	0	0	0	0	0	0	0	5	0	0	0	0	0	0																	Clay loam	0.339286
12	54	0	0	0	0	0	0	0	3	63	0	0	0	0	0	0																	Clay loam	0.136364
13	0	0	0	0	0	0	0	0																									Clay loam	0.0638298
14	0	0	0	0	0	0	0	0																									Silty clay	0.0204081
15	0	0	0	0	0	0	0	0																									Sandy loam	0.0135135
16	0	0	0	0	0	0	0	0	0	0	0	0	0	0	0	0	0	0	0	0	0	0	0	0	0	0	0	0	0	0	0	0	Sandy clay	0.119403
17	0	0	0	0	0	0	0	0									0	0	0	0	0	0	0	0									Sandy loam	0.0135135
18	0	3	0	0	0	0	0	0	0	2	0	0	0	0	0	0																	Clay loam	0.0714286
19	0	0	0	0	1	0	0	0	0	0	0	0	1	0	0	0																	Sandy loam	0.0948905
20	0	0	0	0	0	0	0	0																									Sandy loam	0.0204082
21	0	1	0	2	0	0	0	0	0	4	0	0	2	0	0	0																	Sandy loam	0.0344828
22	0	0	0	1	2	0	0	0	0	0	0	0	1	0	0	0																	Silty clay	0.00671138
23	0	0	0	0	0	0	0	0	0	0	0	0	1	0	0	0	0	0	0	0	1	0	0	0									Sandy loam	0.190476
24	0	0	0	0	0	0	0	0																									Clay loam	0.0714286
25	0	0	0	0	0	0	0	0	0	0	0	0	0	0	0	0																	Clay loam	0.2
26	0	0	0	0	0	0	0	0																									Sandy loam	0.136364
27	2	6	0	1	0	0	0	0	0	13	0	3	0	0	0	0	0	3	0	2	1	0	0	0	0	10	0	0	3	0	0	0	Sandy loam	0.145038
28	0	0	0	0	0	0	0	0																									Sandy loam	0.0714286
29	0	0	0	0	0	0	0	0																									Clay loam	0.0791367
30	0	0	0	0	0	0	0	0																									Clay loam	0.304348
31	0	0	0	0	0	0	0	0																									Sandy loam	0.056338
32	0	2	0	0	0	0	0	0	0	0	0	0	0	0	0	0																	Sandy loam	0.145038
33	0	0	0	0	0	0	0	0																									Sandy loam	0.00671138
34	0	0	0	0	0	0	0	0									0	0	0	0	0	0	0	0									Loam	0.12782
35	0	0	0	1	0	0	0	0	0	0	0	0	0	0	0	0																	Sandy loam	0.0204081
36	0	0	0	0	0	0	0	0																									Sandy loam	0.145038
37	0	2	0	0	0	0	0	0	0	0	0	0	0	0	0	0																	Clay loam	0.190476
38	1	0	0	3	0	0	0	0	0	1	0	6	0	0	0	0																	Clay loam	0.111111
39	1	0	0	0	0	0	0	0	0	1	0	0	0	0	0	0																	Sandy loam	0.119403
40	0	0	0	0	0	0	0	0																									Sandy loam	0.0791367
41	0	0	0	0	0	0	0	0																									Sandy loam	0.056338
42	0	0	0	0	0	0	0	0																									Sandy loam	0.0344828
43	0	0	0	16	1	0	0	0	0	0	0	15	9	0	0	0																	Sandy loam	0.12782
44	1	0	0	0	0	0	0	0	0	1	0	0	0	0	0	0																	Sandy loam	0.136364
45	0	0	0	0	0	0	0	0																									Sandy loam	0.0135135
46	0	0	0	0	0	0	0	0																									Sandy loam	-1.19209e-08
47	0	0	0	0	0	0	0	0																									Clay loam	0.0791367
48	1	0	0	0	0	0	0	0	0	1	0	0	1	0	0	0																	Sandy loam	0.0204081
49	0	0	0	1	0	0	0	0																									Sandy loam	0.0714286
50	0	0	0	0	0	0	0	0																									Sandy loam	0.0204081
51	0	0	0	0	0	0	0	0																									Sandy loam	0.0273973
52	0	0	0	0	1	0	0	0																									Sandy loam	0.0344828
53	0	0	0	0	0	0	0	0																									Sandy loam	0.00671138
54	0	0	0	0	0	0	0	0																									Clay loam	0.0135135
55	0	0	0	23	1	0	0	0	0	0	0	10	14	0	0	0																	Sandy loam	0.229508
56	0	0	0	0	0	0	0	0																									Sandy loam	0.0791367
57	0	0	0	2	0	0	0	0	0	0	0	1	0	0	0	0																	Sandy loam	0.153846
58	0	0	0	0	0	0	0	0																									Sandy loam	0.119403
59	0	0	0	0	0	0	0	0																									Sandy loam	0.0344828
60	3	0	0	0	0	0	0	0	0	2	0	0	0	0	0	0																	Clay loam	0.0344827
61	1	29	0	0	0	0	0	0	1	8	0	0	0	0	0	0																	Sandy loam	0.0714286
62	0	0	0	0	0	0	0	0																									Sandy loam	0.056338
63	0	0	0	0	0	0	0	0																									Clay loam	0.0416667
64	0	0	0	1	0	0	0	0	0	0	0	0	0	0	0	0																	Sandy loam	0.162791
65	0	0	0	1	0	0	0	0																									Sandy loam	0.0869565
66	0	0	0	0	0	0	0	0	0	0	0	0	0	0	0	0																	Sandy clay loam	0.0791367
67	0	0	0	2	0	0	0	0																									Clay loam	0.0869565
68	0	0	0	0	0	0	0	0																									Clay loam	0.00671138
69	0	0	0	0	0	0	0	0																									Clay loam	0.171875
70	0	0	0	0	0	0	0	0																									Sandy loam	0.0416666
71	0	0	0	0	0	0	0	0																									Clay loam	0.209677
72	0	0	0	0	0	0	0	0	0	23	0	0	0	0	0	0																	Sandy loam	0.190476
73	0	2	0	0	0	0	0	0	0	0	0	0	0	0	0	0																	Clay loam	0.162791
74	0	0	0	0	0	0	0	0																									Sandy loam	0.0416667
75	0	0	0	0	0	0	0	0																									Silty clay	0.102941
76	0	0	0	0	0	0	0	0	0	0	0	0	0	0	0	0																	Clay loam	0.209677
77	0	0	0	0	0	0	0	0	0	0	0	0	0	0	0	0																	Sandy clay loam	0.0344828
78	0	0	0	0	0	0	0	0																									Clay loam	0.0135135
79	3	0	0	0	0	0	0	0	0	5	0	0	0	0	0	0																	Sandy clay loam	0.0344828
80	0	0	0	0	0	0	0	0																									Silty clay	0.136364
81	0	0	0	0	0	0	0	0																									Clay loam	0.0344827
82	0	0	0	0	0	0	0	0																									Sandy loam	0.0273972
83	0	0	0	0	0	0	0	0									0	0	0	0	0	0	0	0									Sandy loam	0.0135135
84	0	0	0	0	0	0	0	0																									Sandy loam	0.00671141
85	0	0	0	0	0	0	0	0	0	0	0	0	0	0	0	0																	Clay loam	0.171875
86	0	0	0	0	0	0	0	0																									Sandy loam	0.119403
87	4	0	0	20	0	0	0	0	0	9	0	0	9	0	0	0																	Sandy loam	0.0714286
88	0	0	0	0	0	0	0	0	0	0	0	0	1	0	0	0																	Clay loam	0.12782
89	2	1	0	0	0	0	0	0	0	4	0	0	0	0	0	0																	Sandy loam	0.0489511
90	0	0	0	0	0	0	0	0	0	0	0	0	0	0	0	0																	Clay loam	0.595745
91	0	0	0	0	0	0	0	0																									Sandy loam	0.0869565
92	0	0	0	0	0	0	0	0	0	0	0	0	0	0	0	0																	Sandy loam	0.111111
93	0	0	0	2	0	0	0	0	0	1	0	0	0	0	0	0																	Clay loam	0.12782
94	0	0	0	0	0	0	0	0																									Sandy loam	0.111111
95	0	0	0	0	0	0	0	0																									Sandy loam	0.0135135
96	0	0	0	0	0	0	0	0																									Sandy loam	0.0204082
97	1	0	0	1	0	0	0	0	0	0	0	0	1	0	0	0																	Sandy loam	0.0638298
98	0	0	0	0	0	0	0	0	0	1	0	0	0	0	0	0	0	0	0	0	0	0	0	0	0	1	0	0	0	0	0	0	Clay loam	0.0869565
99	0	0	0	1	0	0	0	0	0	0	0	0	1	0	0	0																	Sandy loam	0.0204081
100	1	1	0	0	0	0	0	0	0	3	0	0	0	0	0	0																	Sandy loam	0.0204081
