# Supplementary material for: Detecting and enumerating soil-transmitted helminth eggs in soil: New method development and results from field testing in Kenya and Bangladesh
Source: PLoS Negl Trop Dis. 2017 Apr 5;11(4):e0005522. doi: 10.1371/journal.pntd.0005522 (PMC5393894; doi:10.1371/journal.pntd.0005522)
Supplement: S3 Dataset — (XLSX) [file pntd.0005522.s003.xlsx]

## Sheet: Sheet1
SampleID	RepDup	Ascaris_fert	Ascaris_larvae	Trichuris_fert	Trichuris_larvae	Hookworm	Recount_Ascaris_fert	Recount_Ascaris_larvae	Recount_Trichuris_fert	Recount_Trichuris_larvae	Recount_Hookworm	Moisture_content
00803		1	0	0	0							0.158508
00804		0	0	1	1							0.498433
00806		0	0	0	0							0.0021097
00807		0	0	0	0							0.247449
01003		0	0	0	0		0	0	0	0		0.0473251
01006		0	0	1	0							0.317259
01007		0	0	0	0							0.0198413
01007	REP	0	0	0	0							0.0229167
01008		0	0	0	0							0.0653595
01501		1	0	0	0		1	0	0	0		0.191489
01502		1	2	0	0							-0.00401606
01503		0	0	0	3							0.224227
01506		2	7	0	0							0.154897
01507		1	0	0	0							0.136253
01801		0	0	0	0							0.254593
01804		2	0	0	0							0.537705
01805		1	0	0	0							0.511111
01806		1	1	0	0							0.344828
01807		0	0	0	0							0.21883
01807	REP	0	0	0	0							0.233766
02301		0	0	0	0							0.141809
02303		0	1	0	1							0.23399
02304		0	3	0	1							0.148064
02305		0	0	0	1							0.272959
02307		1	0	0	0							0.256724
02801		1	5	0	0							0.219072
02807		0	3	0	0							0.1875
02808		0	6	0	8		0	10	0	0		0.221411
03001		0	5	0	0							0.40407
03003		0	0	0	0							0.242718
03005		0	1	0	0		0	1	0	0		0.289744
03007		0	0	0	0							0.324397
03008		0	0	0	7							0.447059
03008	REP	1	0	0	11							0.390582
03301		0	0	0	2							0.164706
03308		0	2	0	0		0	2	0	0		0.202564
03801		0	0	0	1							0.193627
03803		0	5	0	0							0.217722
03804		1	0	0	0							0.364162
03807		0	0	0	0							0.220513
03808		0	1	0	0							0.272966
03808	REP	0	1	0	3		0	1	0	2		0.269129
04201		2	0	0	0		2	0	0	0		0.248175
04202		0	0	0	0							0.210784
04205		3	0	0	0							0.20339
04207		2	0	0	0							0.197647
04207	REP	0	0	0	0							0.189189
04801		0	36	0	10							0.0762332
04806		0	0	0	4							0.284238
04808	REP	2	0	0	0		2	0	0	0		0.179293
04808		0	0	0	6							0.189573
05202		0	4	0	0							0.176617
05203		3	0	0	0		2	0	0	0		0.224747
05205		0	0	0	0							0.175182
05303		0	5	0	0							0.300261
05306		4	7	0	0							0.162679
05307		0	2	0	0							0.134146
05308		4	7	0	0							0.212658
06101		0	11	0	0	0						0.233083
06104		0	0	0	27	0						0.159353
06105		0	21	16	23	0	0	19	17	22	0	0.212042
06107		18	23	0	0	0						0.222222
06107	REP	3	67	0	0	0						0.212658
06301		0	12	0	0	0						0.157647
06302		0	0	0	0	0	0	0	0	0	0	0.120536
06307		0	31	1	28	0						0.15262
06501		0	0	0	0	0						0.114607
06502		0	17	0	2	0						0.118056
06506		4	0	0	0	0	5	0	0	0	0	0.0694737
06507		0	0	0	0	0						0.119617
06507	REP	0	0	0	0	0						0.12619
07101		5	21	0	0	0						0.126147
07102		9	4	0	0	0						0.0353201
07103		0	3	0	0	0						0.139706
07105		0	0	0	0	0						0.134146
07106		7	41	0	0	0						0.0934579
07107		5	39	0	0	0	5	37	0	0	0	0.177215
00601		0	18	0	11	0						0.309524
01004		0	31	0	0	0	0	34	0	0	0	0.349462
07801		0	10	0	3	0						0.193299
07802		0	0	0	0	0						0.219638
07803		0	0	0	0	0						0.201456
07806		0	0	0	0	0	0	0	0	0	0	0.188119
07807		0	71	0	42	0						0.293333
07808		0	0	0	0	0						0.200489
07808	REP	0	0	0	0	0						0.201493
08503		0	31	0	4	0						0.260163
08504		0	5	0	0	0						0.208877
08507		8	15	0	0	0						0.251244
08508		0	8	0	0	0						0.158291
02302		3	8	0	4	0						0.0958606
02306		8	14	30	19	0						0.212987
08901		0	5	0	3	0						0.115124
08902		0	16	0	7	0						0.134752
08906		0	6	0	0	0						0.124138
08908		3	23	0	0	0						0.21519
09402		3	0	0	5	0						0.0424107
09403		0	0	0	0	0						0.0643678
09405		6	0	0	13	0						0.110345
09407		0	5	0	23	0	0	5	0	21	0	0.169492
09408		0	8	0	0	0						0.118932
10201		0	25	4	14	0						0.116438
10203		2	0	0	12	0						0.0441176
10205		11	158	0	6	0						0.0520362
10207		0	0	7	13	0	0	0	6	14	0	0.0961969
10301		10	181	5	0	0						0.206107
10302		7	30	0	7	0						0.0627706
10303		0	6	0	4	0	0	6	0	4	0	0.0697168
10306		28	65	8	13	0						0.105263
